# Supplementary material for: orthoFind Facilitates the Discovery of Homologous and Orthologous Proteins
Source: PLoS One. 2015 Dec 1;10(12):e0143906. doi: 10.1371/journal.pone.0143906 (PMC4666658; doi:10.1371/journal.pone.0143906)
Supplement: S1 File — (ODS) [file pone.0143906.s001.ods]

## Sheet: Sheet1
		Right ortholog found in...?
Query (H.sapiens)	Ortholog, Ensembl (D.melanogaster)	orthoFind	OrthoMCL	EggNog	OrthoDB	oF results	Comments regarding orthoFind failing to find the orthologous sequence
ENSG00000184787 (P60604)	FBgn0267384 (Q9VXE8,Fbpp0074058)	Y (1 seq)	Y (OG5_127012, 3 seq)	Y (KOG0426, 1 seq)	N	http://www.bioinfocabd.upo.es/orthofind/results/897002281229109/oF_results_897002281229109.html	-
ENSG00000101343 (Q9BZJ0)	Fbgn0000377 (P17886,Fbpp0070402)	Y (1 seq)	Y (OG5_128090, 1 seq)	Y (KOG1915, 1 seq)	Y (EOG8ZCVG3, 1 seq)	http://www.bioinfocabd.upo.es/orthofind/results/946945712742493/oF_results_946945712742493.html	-
ENSG00000148290 (Q15526)	Fbgn0029117 (Q9U4F3,Fbpp0076607)	Y (1 seq)	Y (OG5_129292, 1 seq)	Y (COG3346, 1 seq)	Y (EOG8DRBRT, 1 seq)	http://www.bioinfocabd.upo.es/orthofind/results/211053379885019/oF_results_211053379885019.html	-
ENSG00000101365 (O43837)	Fbgn0038922 (Q9VD58,Fbpp0083588,Fbpp0290012)	Y (1 seq)	Y (OG5_128267, 2 seq)	Y (KOG0784, 3 seq)	Y (EOG866X04, 4 seq)	http://www.bioinfocabd.upo.es/orthofind/results/496464059063331/oF_results_496464059063331.html	-
ENSG00000130414 (O95299)	Fbgn0019957 (P91929,Fbpp0083570,Fbpp0083571,Fbpp0307181)	Y (2 seq)	Y (OG5_132722, 1 seq)	Y (KOG3877, 1 seq)	Y (EOG8X3JGH, 1 seq)	http://www.bioinfocabd.upo.es/orthofind/results/912464517242373/oF_results_912464517242373.html	-
ENSG00000129636 (Q8TB96)	Fbgn0036509 (Q9VUQ7,Fbpp0075349)	Y (1 seq)	Y (OG5_129241, 1 seq)	Y (KOG4550, 1 seq)	Y (EOG8N05RT, 1 seq)	http://www.bioinfocabd.upo.es/orthofind/results/799966724895970/oF_results_799966724895970.html	-
ENSG00000183763 (Q9BWF2)	Fbgn0034314(Q7K2X1,Fbpp0085929)	Y (1 seq)	Y (OG5_132230, 1 seq)	Y (KOG0827, 1 seq)	Y (EOG80P5M5, 3 seq)	http://www.bioinfocabd.upo.es/orthofind/results/614427536334009/oF_results_614427536334009.html	-
ENSG00000168438 (O60508)	Fbgn0038927 (Q9VD52,Fbpp0083581)	Y (1 seq)	Y (OG5_128322, 1 seq)	Y (KOG0282, 1 seq)	Y (EOG8TQNMN, 1 seq)	http://www.bioinfocabd.upo.es/orthofind/results/643152002086029/oF_results_643152002086029.html	-
ENSG00000182831 (Q14CZ0)	Fbgn0030790 (Q9VXB1,Q8SZY8,Fbpp0074106)	Y (1 seq)	Y (OG5_135809, 1 seq)	Y (ENOG410IJWS, 1 seq)	Y (EOG8H73RV, 1 seq)	http://www.bioinfocabd.upo.es/orthofind/results/257755719664604/oF_results_257755719664604.html	-
ENSG00000151292 (Q9Y6M4)	Fbgn0250823 (Q86BR9,Q8IHB0,Q59DW8,Q86NK8,Q9VEX2,Q8INB6,Q4AB31,Fbpp0082715,Fbpp0082716,FBpp0099738; Fbgn0250823,Fbtr0334606,Fbpp0306673,Fbpp0099736,Fbpp0082719,Fbpp0290519,Fbpp0082717,Fbpp0082718,FBpp0099737)	Y (6 seq)	Y (OG5_128520, 1 seq)	Y (KOG1165, 1 seq)	Y (EOG8TMSD1, 1 seq)	http://www.bioinfocabd.upo.es/orthofind/results/3909299689443/oF_results_3909299689443.html	-
ENSG00000155463 (Q15070)	Fbgn0027615 (Q9Y171,Fbpp0076000,Fbpp0076001)	Y (1 seq)	Y (OG5_128453, 1 seq)	Y (KOG1239, 2 seq)	Y (EOG89W3T5, 1 seq)	http://www.bioinfocabd.upo.es/orthofind/results/459118416606546/oF_results_459118416606546.html	-
ENSG00000163072 (Q8IVI9)	Fbgn0259734 (B5RJS0,D5SHR1,H1UUM2,X2JAX8,M9MQH0,Q7K115,Fbpp0289277,Fbpp0292038,Fbpp0289278,Fbpp0292036,Fbpp0310014,Fbpp0292037)	Y (2 seq)	Y (OG5_133037, 3 seq)	Y (KOG4429, 1 seq)	Y (EOG8KH45Z, 1 seq)	http://www.bioinfocabd.upo.es/orthofind/results/131596805135817/oF_results_131596805135817.html	-
ENSG00000171863 (P62081)	Fbgn0039757 (Q9VA91,Fbpp0088439,Fbpp0088440,Fbpp0088970,Fbpp0308324)	Y (1 seq)	Y (OG5_127368, 1 seq)	Y (KOG3320, 1 seq)	Y (EOG8FXSP6, 1 seq)	http://www.bioinfocabd.upo.es/orthofind/results/783484694854454/oF_results_783484694854454.html	-
ENSG00000273559 (Q9NXE8)	Fbgn0031452 (Q9VQF5,Fbpp0077396)	Y (1 seq)	Y (OG5_129367, 1 seq)	Y (KOG3869, 1 seq)	Y (EOG8P8H0H, 1 seq)	http://www.bioinfocabd.upo.es/orthofind/results/644211863939748/oF_results_644211863939748.html	-
ENSG00000152684 (Q9BRX2)	Fbgn0011207 (P48612,Fbpp0079444)	Y (1 seq)	Y (OG5_127513, 1 seq)	Y (KOG2869, 1 seq)	Y (EOG8WSXNV, 1 seq)	http://www.bioinfocabd.upo.es/orthofind/results/844916471819491/oF_results_844916471819491.html	-
ENSG00000179119 (Q68D10)	Fbgn0027574 (Q8IMP6,Fbpp0084476)	Y (1 seq)	Y ( OG5_132807, 1 seq)	Y (ENOG410IFBY, 1 seq)	N	http://www.bioinfocabd.upo.es/orthofind/results/726030491831810/oF_results_726030491831810.html	-
ENSG00000047410 (P12270)	Fbgn0013756 (A1Z8P9,Fbpp0087140,Fbpp0304737)	Y (1 seq)	Y (OG5_129652, 1 seq)	Y (ENOG410XSA1, 1 seq)	Y (EOG8MPK1D, 1 seq)	http://www.bioinfocabd.upo.es/orthofind/results/351462659732536/oF_results_351462659732536.html	-
ENSG00000108671 (O00231)	Fbgn0028689 (Q7KLV9,Fbpp0086604,Fbpp0297513,Fbpp0086603)	Y (1 seq)	Y (OG5_127922, 1 seq)	Y (COG5159, 2 seq)	Y (EOG81K0QM, 2 seq)	http://www.bioinfocabd.upo.es/orthofind/results/256644241585494/oF_results_256644241585494.html	-
ENSG00000110321 (P78344)	Fbgn0010488 (Q0E996,Q5KTT4,Fbpp0086899,Fbpp0086900,Fbpp0100139)	Y (1 seq)	Y (OG5_132868, 1 seq)	Y (ENOG410ZIZB, 1 seq)	Y (EOG8TTHVM, 3 seq)	http://www.bioinfocabd.upo.es/orthofind/results/412927283047796/oF_results_412927283047796.html	-
ENSG00000182552 (Q6NW29)	Fbgn0032703 (Q9VJ60,Fbpp0080648)	Y (1 seq)	Y (OG5_134144, 1 seq)	Y (ENOG410XT0M, 3 seq)	Y (EOG8GB8MM, 1 seq)	http://www.bioinfocabd.upo.es/orthofind/results/471046405219571/oF_results_471046405219571.html	-
ENSG00000030304 (O15146)	Fbgn0020391 (Q9V6K3,FBpp0086841)	Y (1 seq)	Y (OG5_134921, 1 seq)	Y (ENOG410IMMJ, 1 seq)	Y (EOG87STR7, 2 seq)	http://www.bioinfocabd.upo.es/orthofind/results/565024521741182/oF_results_565024521741182.html	-
ENSG00000130921 (Q9H3J6)	Fbgn0050100 (A1ZAD7,Fbpp0086284,Fbpp0309036)	Y (1 seq)	Y (OG5_129206, 1 seq)	N	Y (EOG8KD82C, 1 seq)	http://www.bioinfocabd.upo.es/orthofind/results/369342245933697/oF_results_369342245933697.html	-
ENSG00000183597 (Q6ICL3)	Fbgn0030503 (Q9VYA8,Fbpp0073638,FBpp0304111)	Y (1 seq)	Y (OG5_129456, 1 seq)	Y (COG3332, 1 seq)	Y (EOG8X98WG, 1 seq)	http://www.bioinfocabd.upo.es/orthofind/results/959383551803515/oF_results_959383551803515.html	-
ENSG00000005156 (P49916)	Fbgn0038035 (Q9VG84,Q8MZC0,Fbpp0082071)	Y (1 seq)	Y (OG5_134498, 1 seq)	Y (KOG4437, 1 seq)	Y (EOG88KSS3, 1 seq)	http://www.bioinfocabd.upo.es/orthofind/results/775858395108119/oF_results_775858395108119.html	-
ENSG00000065154 (P04181)	Fbgn0022774 (Q9VW26,FBpp0074729)	Y (1 seq)	Y (OG5_126982, 1 seq)	Y (COG4992, 1 seq)	Y (EOG847H5B, 1 seq)	http://www.bioinfocabd.upo.es/orthofind/results/119329487047256/oF_results_119329487047256.html	-
SN (correctly found orthologs)		25/25 = 100%	25/25 = 100%	24/25 = 96%	23/25 = 92%
SP (results with only one ortholog protein from the subject proteome)		25/32 = 78.1%	25/30 = 83.3%	24/30 = 80%	23/32 = 71.9%
		Right ortholog found in...?
Query (M.musculus)	Ortholog, Ensembl (X.tropicalis)	orthoFind	OrthoMCL	EggNog	OrthoDB	oF results	Comments regarding orthoFind failing to find the orthologous sequence
ENSMUSG00000079426 (P59999)	ENSXETG00000023675 (F7CQJ3,ENSXETP00000051086)	Y (1 seq)	N	Y (KOG1876, 1 seq)	N	http://www.bioinfocabd.upo.es/orthofind/results/72196584967063/oF_results_72196584967063.html	-
ENSMUSG00000036966 (E9Q9B3)	ENSXETG00000001822 (F7C2I0,ENSXETP00000003833)	Y (1 seq)	N	Y (KOG1477, 2 seq)	N	http://www.bioinfocabd.upo.es/orthofind/results/631528623475791/oF_results_631528623475791.html	-
ENSMUSG00000043789 (Q3U515)	ENSXETG00000031778 (F7B4J4,ENSXETP00000061417)	Y (1 seq)	N	Y (ENOG4110VWF, 1 seq)	N	http://www.bioinfocabd.upo.es/orthofind/results/500500482347892/oF_results_500500482347892.html	-
ENSMUSG00000031921 (O35144)	ENSXETG00000031339 (F6Z552,ENSXETP00000059331)	N	N	Y (ENOG410IJXM, 1 seq)	N	http://www.bioinfocabd.upo.es/orthofind/results/753878874545083/oF_results_753878874545083.html	Subject found as homolog. More than one Trembl entry for the same query protein.
ENSMUSG00000030976 (Q9D5N9)	ENSXETG00000031659 (F7EPN0,ENSXETP00000059862)	Y (1 seq)	N	Y (ENOG410IR7E, 1 seq)	N	http://www.bioinfocabd.upo.es/orthofind/results/671287119695083/oF_results_671287119695083.html	-
ENSMUSG00000038074 (P59024)	ENSXETG00000008998 (F7B5S8,ENSXETP00000019715)	Y (1 seq)	N	Y (KOG0549, 6 seq)	N	http://www.bioinfocabd.upo.es/orthofind/results/891966225885884/oF_results_891966225885884.html	-
ENSMUSG00000003644 (P18653)	ENSXETG00000012289 (F6S876,F6YKQ4,ENSXETP00000058339,ENSXETP00000026921)	N	N	Y (ENOG411CP76, 4 seq)	N	http://www.bioinfocabd.upo.es/orthofind/results/976806750129075/oF_results_976806750129075.html	Subject found as homolog. More than one Trembl entry for the same query protein.
ENSMUSG00000031696 (Q9EQH3)	ENSXETG00000003889 (F6UDI3,ENSXETP00000008435)	Y (1 seq)	N	Y (KOG1107, 1 seq)	N	http://www.bioinfocabd.upo.es/orthofind/results/556160071007074/oF_results_556160071007074.html	-
ENSMUSG00000021669 (Q9EQG9)	ENSXETG00000005085 (G1K3B6,ENSXETP00000011086)	Y (2 seq)	N	Y (KOG1739, 1 seq)	N	http://www.bioinfocabd.upo.es/orthofind/results/68329677757905/oF_results_68329677757905.html	-
ENSMUSG00000026068 (Q9Z2B1)	ENSXETG00000031567 (F7CXD6,ENSXETP00000063019)	Y (1 seq)	N	Y (ENOG410IGUG, 1 seq)	N	http://www.bioinfocabd.upo.es/orthofind/results/320099070741893/oF_results_320099070741893.html	-
ENSMUSG00000016763 (Q6NZL8)	ENSXETG00000012277 (F7CCG5,ENSXETP00000026833)	Y (1 seq)	N	Y (ENOG411030G, 1 seq)	N	http://www.bioinfocabd.upo.es/orthofind/results/846426151068048/oF_results_846426151068048.html	-
ENSMUSG00000037262 (Q8K339)	ENSXETG00000031771 (F6QY04,F6QCS7,ENSXETP00000059476,ENSXETP00000061838)	Y (1 seq)	N	Y (KOG2837, 1 seq)	N	http://www.bioinfocabd.upo.es/orthofind/results/408899904768080/oF_results_408899904768080.html	-
ENSMUSG00000039917 (Q8VEK2)	ENSXETG00000003427 (Q6DEX4,F6SXC6,ENSXETP00000017254,ENSXETP00000058514)	Y (2 seq)	N	Y (KOG2632, 3 seq)	N	http://www.bioinfocabd.upo.es/orthofind/results/209218189659626/oF_results_209218189659626.html	-
ENSMUSG00000040818 (Q8BH65)	ENSXETG00000008657 (F6S962,ENSXETP00000018950)	Y (1 seq)	N	Y (ENOG411CWIA, 2 seq)	N	http://www.bioinfocabd.upo.es/orthofind/results/779849445520998/oF_results_779849445520998.html	-
ENSMUSG00000033128 (Q8R0H9)	ENSXETG00000016005 (F6YWI6,F6TLR5,ENSXETP00000062234,ENSXETP00000034918)	Y (2 seq)	N	Y (ENOG410Y26G, 5 seq)	N	http://www.bioinfocabd.upo.es/orthofind/results/481478413407788/oF_results_481478413407788.html	-
ENSMUSG00000024346 (Q9CQF7)	ENSXETG00000018313 (F7BI81,ENSXETP00000039666)	Y (1 seq)	N	Y (ENOG410ISJS, 1 seq)	N	http://www.bioinfocabd.upo.es/orthofind/results/710068530011089/oF_results_710068530011089.html	-
ENSMUSG00000040447 (Q91VM4)	ENSXETG00000033228 (F7E5G5,ENSXETP00000063338)	Y (2 seq)	N	Y (KOG1330, 12 seq)	N	http://www.bioinfocabd.upo.es/orthofind/results/328720795762823/oF_results_328720795762823.html	-
ENSMUSG00000021707 (P00375)	ENSXETG00000022939 (F7CRR0,ENSXETP00000049617)	Y (2 seq)	N	Y (KOG1324, 2 seq)	N	http://www.bioinfocabd.upo.es/orthofind/results/413312335339473/oF_results_413312335339473.html	-
ENSMUSG00000020486 (P28661)	ENSXETG00000030625 (F7ECL8,ENSXETP00000063556)	Y (1 seq)	N	Y (KOG2655, 9 seq)	N	http://www.bioinfocabd.upo.es/orthofind/results/366185667299763/oF_results_366185667299763.html	-
ENSMUSG00000030699 (P70327)	ENSXETG00000004260 (Q28HY0,ENSXETP00000009288,ENSXETP00000058785)	Y (2 seq)	N	Y (ENOG410XSTS, 10 seq)	N	http://www.bioinfocabd.upo.es/orthofind/results/989240271578641/oF_results_989240271578641.html	-
ENSMUSG00000044393 (O55111)	ENSXETG00000034243 (F6QW97,ENSXETP00000061971)	Y (1 seq)	N	Y (ENOG4109TST, 2 seq)	N	http://www.bioinfocabd.upo.es/orthofind/results/824619924956099/oF_results_824619924956099.html	-
ENSMUSG00000027956 (Q8VEH0)	ENSXETG00000012192 (B1WB31,F7BTY1,ENSXETP00000059325,ENSXETP00000026612)	Y (2 seq)	N	Y (ENOG410IHKE, 1 seq)	N	http://www.bioinfocabd.upo.es/orthofind/results/193799641988338/oF_results_193799641988338.html	-
ENSMUSG00000054764 (Q61184)	ENSXETG00000017134 (F7DNS9,ENSXETP00000037337)	Y (4 seq)	N	Y (ENOG411CUCR, 5 seq)	N	http://www.bioinfocabd.upo.es/orthofind/results/892139296819554/oF_results_892139296819554.html	-
ENSMUSG00000037443 (Q8BMK0)	ENSXETG00000012331 (F6XTS4,F6XTR3,ENSXETP00000026973,ENSXETP00000026974)	N	N	Y (ENOG410IGFN, 2 seq)	N	http://www.bioinfocabd.upo.es/orthofind/results/382255097924829/oF_results_382255097924829.html	Subject found as homolog.
ENSMUSG00000035378 (Q7TMX5)	ENSXETG00000032215 (F7B158,ENSXETP00000001920)	Y (2 seq)	N	Y (KOG3247, 1 seq)	N	http://www.bioinfocabd.upo.es/orthofind/results/451045374925346/oF_results_451045374925346.html
SN (correctly found orthologs)		22/25 = 88%	-	25/25 = 100%	-
SP (results with only one ortholog protein from the subject proteome)		22/33 = 66.7%	-	25/76 = 32.9%	-
		Right ortholog found in...?
Ortholog, Ensembl (C.elegans)	Query, Ensembl (R.norvegicus)	orthoFind	OrthoMCL	EggNog	OrthoDB	oF results	Comments regarding orthoFind failing to find the orthologous sequence
WBGene00010557 (P54815)	ENSRNOG00000010861 (Q7TP35,ENSRNOP00000072875)	Y (2 seq)	N	Y (COG0464, 14 seq)	N	http://www.bioinfocabd.upo.es/orthofind/results/244347870190726/oF_results_244347870190726.html	-
WBGene00016989 (O44159)	ENSRNOG00000018042 (D3ZDX7,ENSRNOP00000024286)	Y (1 seq)	Y (OG5_134441, 1 seq)	Y (ENOG410A3B3, 1 seq)	Y (EOG89PCCR, 1 seq)	http://www.bioinfocabd.upo.es/orthofind/results/888343923798860/oF_results_888343923798860.html	-
WBGene00013026 (Q9XW93)	ENSRNOG00000015140 (B2GV29,ENSRNOP00000062314)	N	N	Y (KOG2811, 1 seq)	Y (EOG8RJHD4, 1 seq)	http://www.bioinfocabd.upo.es/orthofind/results/460242537622438/oF_results_460242537622438.html	Subject not found even as homolog.
WBGene00014249 (G5EC87)	ENSRNOG00000013360 (B1WC34,ENSRNOP00000018009)	Y (1 seq)	Y (OG5_128657, 1 seq)	Y (KOG2397, 2 seq)	Y (EOG8M0GCR, 1 seq)	http://www.bioinfocabd.upo.es/orthofind/results/604050609123991/oF_results_604050609123991.html	-
WBGene00006520 (O62126)	ENSRNOG00000010752 (Q5FVN2,ENSRNOP00000016224)	Y (1 seq)	Y (OG5_128091, 1 seq)	Y (COG0398, 3 seq)	Y (EOG81RR75, 2 seq)	http://www.bioinfocabd.upo.es/orthofind/results/449542464063601/oF_results_449542464063601.html	-
WBGene00014203 (Q27536)	ENSRNOG00000014766 (P43424,ENSRNOP00000019886)	Y (1 seq)	Y (OG5_129227, 1 seq)	Y (KOG2958, 1 seq)	Y (EOG8CG1KX, 1 seq)	http://www.bioinfocabd.upo.es/orthofind/results/5965694858790/oF_results_5965694858790.html	-
WBGene00015814 (Q18040)	ENSRNOG00000016807 (P04182,ENSRNOP00000022628)	Y (1 seq)	Y (OG5_126982, 1 seq)	Y (KOG1402, 1 seq)	Y (EOG847H5B, 2 seq)	http://www.bioinfocabd.upo.es/orthofind/results/352522847083495/oF_results_352522847083495.html	-
WBGene00002982 (Q10931)	ENSRNOG00000000157 (Q2TBJ5,ENSRNOP00000000170)	Y (1 seq)	Y (OG5_130185, 1 seq)	Y (KOG3439, 1 seq)	Y (EOG870W0N, 1 seq)	http://www.bioinfocabd.upo.es/orthofind/results/900459667741419/oF_results_900459667741419.html	-
WBGene00020231 (O44856)	ENSRNOG00000014869 (I6L9G3,D4ACM5,ENSRNOP00000074822,ENSRNOP00000045516)	Y (1 seq)	Y (OG5_133803, 1 seq)	N	Y (EOG84TQMS, 1 seq)	http://www.bioinfocabd.upo.es/orthofind/results/361677273250283/oF_results_361677273250283.html	-
WBGene00004766 (O17528)	ENSRNOG00000001053 (Q63524,ENSRNOP00000001397)	Y (2 seq)	Y (OG5_127521, 1 seq)	Y (KOG1692, 1 seq)	Y (EOG8XSN3H, 2 seq)	http://www.bioinfocabd.upo.es/orthofind/results/596371539942087/oF_results_596371539942087.html	-
WBGene00021644 (Q9N3S8)	ENSRNOG00000012186 (Q569C9,ENSRNOT00000017276,ENSRNOP00000017276)	Y (3 seq)	Y (OG5_129663, 1 seq)	Y (KOG3983, 2 seq)	Y (EOG8G1NVR, 2 seq)	http://www.bioinfocabd.upo.es/orthofind/results/916146955526532/oF_results_916146955526532.html	-
WBGene00044924 (Q0G841)	ENSRNOG00000000901 (F8WFG9,A0A0G2K4S3,ENSRNOP00000001202,ENSRNOP00000073151)	Y (2 seq)	Y (OG5_130474, 1 seq)	Y (KOG4168, 1 seq)	Y (EOG8X3JGJ, 1 seq)	http://www.bioinfocabd.upo.es/orthofind/results/962232220293120/oF_results_962232220293120.html	-
WBGene00019820 (O44502)	ENSRNOG00000020379 (B5DF86,ENSRNOP00000063394)	Y (1 seq)	N	Y (ENOG410A1X3, 1 seq)	Y (EOG8QNP73, 1 seq)	http://www.bioinfocabd.upo.es/orthofind/results/107469447030783/oF_results_107469447030783.html	-
WBGene00022460 (Q9N598)	ENSRNOG00000016619 (F1LQ22,ENSRNOP00000022650)	Y (1 seq)	Y (OG5_133258, 1 seq)	Y (KOG2678, 1 seq)	N	http://www.bioinfocabd.upo.es/orthofind/results/386230591758252/oF_results_386230591758252.html	-
WBGene00001338 (O44413)	ENSRNOG00000025353 (M0RAI4,D3ZS37,ENSRNOP00000066534,ENSRNOP00000035801)	Y (1 seq)	Y (OG5_127621, 2 seq)	Y (KOG1149, 1 seq)	Y (EOG86Q84V, 2 seq)	http://www.bioinfocabd.upo.es/orthofind/results/484233799696998/oF_results_484233799696998.html	-
WBGene00006934 (Q22639)	ENSRNOG00000007125 (G3V6Z1,ENSRNOP00000010264)	N	Y (OG5_129527, 1 seq)	Y (ENOG410V6BE, 1 seq)	Y (EOG8SQZ74, 1 seq)	http://www.bioinfocabd.upo.es/orthofind/results/836220404439703/oF_results_836220404439703.html	Subject found as homolog. Two identical subject entries, and the other was found the ortholog one.
WBGene00004338 (O44175)	ENSRNOG00000001457 (Q641W4,ENSRNOP00000001989)	Y (1 seq)	Y (OG5_127600, 1 seq)	Y (KOG0991, 1 seq)	Y (EOG822BXG, 4 seq)	http://www.bioinfocabd.upo.es/orthofind/results/474576192283169/oF_results_474576192283169.html	-
WBGene00011826 (Q7YWV6)	ENSRNOG00000049430 (F1LNG8,ENSRNOP00000037647)	Y (3 seq)	N	Y (KOG1944, 2 seq)	Y (EOG8VMGVP, 1 seq)	http://www.bioinfocabd.upo.es/orthofind/results/502266394746587/oF_results_502266394746587.html	-
WBGene00009290 (O45417)	ENSRNOG00000019489 (Q6AYT5,ENSRNOP00000026367)	Y (1 seq)	Y (OG5_128461, 1 seq)	Y (KOG3870, 1 seq)	Y (EOG869S68, 1 seq)	http://www.bioinfocabd.upo.es/orthofind/results/154280705451132/oF_results_154280705451132.html	-
WBGene00004890 (Q9TYS4)	ENSRNOG00000007687 (D3ZQP6,ENSRNOP00000010620)	N	N	Y (ENOG410XQZC, 18 seq)	N	http://www.bioinfocabd.upo.es/orthofind/results/390443760509700/oF_results_390443760509700.html	Subject not found even as homolog.
WBGene00008683 (Q19335)	ENSRNOG00000019349 (Q6AXT8,ENSRNOP00000026202)	Y (1 seq)	Y (OG5_128022, 1 seq)	Y (KOG0227, 1 seq)	Y (EOG80ZSBK, 2 seq)	http://www.bioinfocabd.upo.es/orthofind/results/942989096351997/oF_results_942989096351997.html	-
WBGene00003390 (Q9BLB6)	ENSRNOG00000011932 (D3ZZR5,D3ZLF6,ENSRNOP00000016758,ENSRNOP00000041496)	Y (2 seq)	Y (OG5_128407, 1 seq)	Y (KOG1644, 2 seq)	Y (EOG8R51GN, 1 seq)	http://www.bioinfocabd.upo.es/orthofind/results/19318327847035/oF_results_19318327847035.html	-
WBGene00008769 (Q95QL2)	ENSRNOG00000004401 (Q5XFW4,ENSRNOP00000005815)	Y (1 seq)	Y (OG5_127268, 1 seq)	Y (ENOG410A1KJ, 1 seq)	Y (EOG8576NF, 1 seq)	http://www.bioinfocabd.upo.es/orthofind/results/641237184246168/oF_results_641237184246168.html	-
WBGene00006397 (Q17957)	ENSRNOG00000020315 (B2RYQ7,ENSRNOP00000027530)	Y (1 seq)	Y (OG5_130003, 1 seq)	Y (KOG3901, 1 seq)	Y (EOG8HX6G2, 1 seq)	http://www.bioinfocabd.upo.es/orthofind/results/598094684611172/oF_results_598094684611172.html	-
WBGene00011017 (Q8WQD7)	ENSRNOG00000009255 (D3ZEG8,ENSRNOP00000012270)	N	N	Y (KOG4545, 1 seq)	Y (EOG8SN32T, 1 seq)	http://www.bioinfocabd.upo.es/orthofind/results/448676708926544/oF_results_448676708926544.html	Subject not found even as homolog.
SN (correctly found orthologs)		21/25 = 84%	19/25 = 76%	24/25 = 96%	22/25 = 88%
SP (results with only one ortholog protein from the subject proteome)		21/29 = 72.4%	19/20 = 95%	24/60 = 40%	22/31 = 71%
		Right ortholog found in...?
Query (D.rerio)	Ortholog, Ensembl (B.taurus)	orthoFind	OrthoMCL	EggNog	OrthoDB	oF results	Comments regarding orthoFind failing to find the orthologous sequence
ENSDARG00000007207 (Q2L6L0)	ENSBTAG00000004374 (Q1LZ72,ENSBTAP0000000573,ESBTAT00000005733)	Y (1 seq)	N	Y (KOG3782, 2 seq)	Y (EOG8CVH68, 2 seq)	http://www.bioinfocabd.upo.es/orthofind/results/94937140661389/oF_results_94937140661389.html	-
ENSDARG00000002463 (E7F3M3)	ENSBTAG00000015419 (F1MJ96,ENSBTAP00000020493)	Y (1 seq)	N	Y (KOG3519, 6 seq)	Y (EOG8NGHJ8, 1 seq)	http://www.bioinfocabd.upo.es/orthofind/results/416478503569127/oF_results_416478503569127.html	-
ENSDARG00000045331 (E7EXI3)	ENSBTAG00000013773 (F1MJ11,ENSBTAP00000018330)	Y (1 seq)	N	Y (ENOG410Y21Q, 7 seq)	Y (EOG8C88PJ, 1 seq)	http://www.bioinfocabd.upo.es/orthofind/results/16425309776426/oF_results_16425309776426.html	-
ENSDARG00000009942 (F1R1N7)	ENSBTAG00000010384 (E1BAQ1,ENSBTAP00000013706)	Y (1 seq)	N	Y (KOG2227, 1 seq)	Y (EOG8C88QC, 1 seq)	http://www.bioinfocabd.upo.es/orthofind/results/781372035461576/oF_results_781372035461576.html	-
Ensdarg00000058746 (Q7ZV44)	ENSBTAG00000000320 (A6QR26,ENSBTAT00000036476)	Y (1 seq)	N	Y (ENOG410IG52, 1 seq)	Y (EOG8QFXB3, 1 seq)	http://www.bioinfocabd.upo.es/orthofind/results/872456161378981/oF_results_872456161378981.html	-
ENSDARG00000045038 (E7F7G5)	ENSBTAG00000003802 (F1MX07,ENSBTAP00000004942)	Y (4 seq)	N	Y (KOG2685, 5 seq)	Y (EOG8R24RP, 1 seq)	http://www.bioinfocabd.upo.es/orthofind/results/626463061970756/oF_results_626463061970756.html	-
ENSDARG00000019383 (Q5TZ42)	ENSBTAG00000016456 (E1BP72,ENSBTAP00000021879)	Y (1 seq)	N	Y (COG0515, 112 seq)	Y (EOG8S4QC8, 2 seq)	http://www.bioinfocabd.upo.es/orthofind/results/614944000569270/oF_results_614944000569270.html	-
ENSDARG00000056961 (E7FFF9)	ENSBTAG00000004585 (E1BFX8,ENSBTAP00000006021)	Y (1 seq)	N	Y (ENOG41115HA, 1 seq)	Y (EOG8VHM46, 1 seq)	http://www.bioinfocabd.upo.es/orthofind/results/596602736580283/oF_results_596602736580283.html	-
ENSDARG00000076644 (F1Q6N3)	ENSBTAG00000017884 (E1BII8,ENSBTAP00000023770)	Y (1 seq)	N	Y (KOG3713, 15 seq)	Y (EOG8SFB3V, 1 seq)	http://www.bioinfocabd.upo.es/orthofind/results/678671582209975/oF_results_678671582209975.html	-
ENSDARG00000060506 (B8A6E4)	ENSBTAG00000005550 (F1N1J9,ENSBTAP00000007299)	Y (1 seq)	N	Y (ENOG411CQM6, 2 seq)	Y (EOG8G7CVJ, 2 seq)	http://www.bioinfocabd.upo.es/orthofind/results/211382249676720/oF_results_211382249676720.html	-
ENSDARG00000105029 (H9GXN3)	ENSBTAG00000047116 (Q27957,ENSBTAP00000054983)	Y (1 seq)	N	Y (KOG4070, 3 seq)	Y (EOG83N8BN, 3 seq)	http://www.bioinfocabd.upo.es/orthofind/results/239174187955544/oF_results_239174187955544.html	-
ENSDARG00000063905 (Q9MIY8)	ENSBTAG00000043561(Q6QTG9,ENSBTAP00000053147)	Y (2 seq)	N	Y (KOG4769, 1 seq)	Y (EOG8BP28J, 1 seq)	http://www.bioinfocabd.upo.es/orthofind/results/740328478933410/oF_results_740328478933410.html	-
ENSDARG00000005561 (A0JMI9)	ENSBTAG00000015519 (A6QNM2,ENSBTAP00000048999)	Y (1 seq)	N	Y (ENOG411CY88, 1 seq)	Y (EOG8KH3RK, 1 seq)	http://www.bioinfocabd.upo.es/orthofind/results/30269653610051/oF_results_30269653610051.html	-
ENSDARG00000014761 (Q6DBX0)	ENSBTAG00000039012(F1MSZ7,ENSBTAP00000048878)	Y (1 seq)	N	Y (KOG3762, 2 seq)	Y (EOG8B5Q3G, 1 seq)	http://www.bioinfocabd.upo.es/orthofind/results/629908895892189/oF_results_629908895892189.html	-
ENSDARG00000057626 (F1QCJ5)	ENSBTAG00000006839 (F1ME39,ENSBTAP00000008984)	Y (1 seq)	N	Y (KOG2934, 2 seq)	Y (EOG8THWRZ, 1 seq)	http://www.bioinfocabd.upo.es/orthofind/results/10939480344863/oF_results_10939480344863.html	-
ENSDARG00000045658 (Q5TZH6)	ENSBTAG00000044017 (E1BMD3,ENSBTAP00000053247)	N	N	Y (KOG0856, 2 seq)	Y (EOG8R511T, 1 seq)	http://www.bioinfocabd.upo.es/orthofind/results/82846557562337/oF_results_82846557562337.html	Subject found as homolog. More than one Trembl entry for the same query protein.
ENSDARG00000059279 (Q6NYI3)	ENSBTAG00000001250 (A1A4R9,ENSBTAP00000001651)	N	N	Y (KOG3811, 5 seq)	Y (EOG8321W9, 4 seq)	http://www.bioinfocabd.upo.es/orthofind/results/319175246943817/oF_results_319175246943817.html	Subject found as homolog. More than one Trembl entry for the same query protein.
ENSDARG00000031891 (Q8AXX2)	ENSBTAG00000011816 (F1MBJ6,ENSBTAP00000015683)	Y (1 seq)	N	Y (KOG3586, 5 seq)	Y (EOG82V9D8, 1 seq)	http://www.bioinfocabd.upo.es/orthofind/results/173273465204150/oF_results_173273465204150.html	-
ENSDARG00000058050 (E7EZZ6)	ENSBTAG00000033180 (Q0P5C5,ENSBTAP00000044365)	Y (1 seq)	N	Y (ENOG411CTCN, 1 seq)	Y (EOG81G42N, 1 seq)	http://www.bioinfocabd.upo.es/orthofind/results/866331578306020/oF_results_866331578306020.html	-
ENSDARG00000071048 (D0E2W2)	ENSBTAG00000017205 (E1B9N9,ENSBTAP00000037826)	Y (1 seq)	N	Y (ENOG410IJZE, 1 seq)	Y (EOG8KD7J8, 1 seq)	http://www.bioinfocabd.upo.es/orthofind/results/504789947838620/oF_results_504789947838620.html	-
ENSDARG00000001781 (Q5RGQ1)	ENSBTAG00000020699 (Q0VC33,ENSBTAP00000040448)	Y (1 seq)	N	Y (ENOG411CYHX, 2 seq)	Y (EOG822BHG, 1 seq)	http://www.bioinfocabd.upo.es/orthofind/results/19704875144274/oF_results_19704875144274.html	-
ENSDARG00000056211 (A3KGZ2)	ENSBTAG00000001593 (E1BBA9,ENSBTAP00000002086)	Y (1 seq)	N	Y (KOG1971, 4 seq)	Y (EOG8RV3PH, 1 seq)	http://www.bioinfocabd.upo.es/orthofind/results/591926325884745/oF_results_591926325884745.html	-
ENSDARG00000034173 (F1R506)	ENSBTAG00000010664 (E1BMG4,ENSBTAP00000053216)	Y (1 seq)	N	Y (ENOG410XNPH, 28 seq)	Y (EOG8QRJ1F, 2 seq)	http://www.bioinfocabd.upo.es/orthofind/results/581727220750512/oF_results_581727220750512.html	-
ENSDARG00000063922 (Q9MIX9)	ENSBTAG00000043546 (P03924,ENSBTAP00000053156)	Y (1 seq)	N	Y (ENOG410IYM9, 1 seq)	Y (EOG8C88RJ, 1 seq)	http://www.bioinfocabd.upo.es/orthofind/results/483516103428886/oF_results_483516103428886.html	-
ENSDARG00000036791 (Q588C6)	ENSBTAG00000003901(F1MD29,ENSBTAP00000005094)	Y (2 seq)	N	Y (ENOG410IGHW, 2 seq)	Y (EOG876KWK, 2 seq)	http://www.bioinfocabd.upo.es/orthofind/results/380058519848720/oF_results_380058519848720.html	-
SN (correctly found orthologs)		23/25 = 92%	-	25/25 = 100%	25/25 = 100%
SP (results with only one ortholog protein from the subject proteome)		23/28 = 82.1%	-	25/212 = 11.8%	25/35 = 71.4%
	TOTAL SN	91/100 = 91%	44/50 = 88%	98/100 = 98%	70/75 = 93.3%
	TOTAL SP	91/122 = 74.6%	44/50 = 88%	98/378 = 25.9%	70/98 = 71.4%
